# Supplementary material for: Direct visualization of replication and R-loop collision using single-molecule imaging
Source: Nucleic Acids Res. 2023 Nov 22;52(1):259–73. doi: 10.1093/nar/gkad1101 (PMC10783495; doi:10.1093/nar/gkad1101)
Supplement: gkad1101_Supplemental_Files [file gkad1101_supplemental_files.zip]

Archive with 3 entries (3 files):
- RevisedSupplementaryInformation_NAR-02103-J-2023.docx
- Supplementary Movie S1 Caption.docx
- SupplementaryMovieS1.avi
